# Supplementary material for: Should We Consider Neurodegeneration by Itself or in a Triangulation with Neuroinflammation and Demyelination? The Example of Multiple Sclerosis and Beyond
Source: Int J Mol Sci. 2024 Nov 25;25(23):12637. doi: 10.3390/ijms252312637 (PMC11641818; doi:10.3390/ijms252312637)
Supplement: Supplementary file 1 [file ijms-25-12637-s001.zip]

Archive with 1 entries (1 files):
- ijms-3316365-supplementary.pdf
